# Supplementary material for: Factors Associated With Breastfeeding Outcomes in Lebanon: A National Cross‐Sectional Study
Source: Food Sci Nutr. 2025 Aug 6;13(8):e70767. doi: 10.1002/fsn3.70767 (PMC12328244; doi:10.1002/fsn3.70767)
Supplement: Supplementary file 1 — Supporting Information: [file FSN3-13-e70767-s001.zip]

Archive with 2 entries (2 files):
- fsn370767-sup-0001-Supinfo1@Supplementary Material 1.docx
- Supplementary Material 1.docx
